# Supplementary material for: Two new species of Scymnini (Coleoptera: Coccinellidae) from Karnataka, India
Source: Biodivers Data J. 2015 Jun 22;(3):e5296. doi: 10.3897/BDJ.3.e5296 (PMC4493668; doi:10.3897/BDJ.3.e5296)
Supplement: XML Treatment for Scymnus (Pullus) rajeshwariae [file BDJ.3.e5296-treatment1.xml]

<!DOCTYPE tp:taxon-treatment
  PUBLIC "-//TaxonX//DTD Taxonomic Treatment Publishing DTD v0 20100105//EN" "tax-treatment-NSO.dtd">
<tp:taxon-treatment xmlns:tp="http://www.plazi.org/taxpub"><tp:treatment-meta><mixed-citation publication-type="journal"><person-group><name><surname>Poorani</surname><given-names>J.</given-names></name></person-group><article-title>Two new species of <tp:taxon-name><tp:taxon-name-part taxon-name-part-type="tribe">Scymnini</tp:taxon-name-part></tp:taxon-name> (<tp:taxon-name><tp:taxon-name-part taxon-name-part-type="order">Coleoptera</tp:taxon-name-part></tp:taxon-name>: <tp:taxon-name><tp:taxon-name-part taxon-name-part-type="family">Coccinellidae</tp:taxon-name-part></tp:taxon-name>) from Karnataka, India</article-title><source>Biodivers Data J</source><day>22</day><month>6</month><year>2015</year><volume>2015</volume><issue>3</issue><pub-id pub-id-type="doi">10.3897/BDJ.3.e5296</pub-id></mixed-citation></tp:treatment-meta><tp:nomenclature><tp:taxon-name><tp:taxon-name-part taxon-name-part-type="genus">Scymnus</tp:taxon-name-part> (<tp:taxon-name-part taxon-name-part-type="subgenus">Pullus</tp:taxon-name-part>) <tp:taxon-name-part taxon-name-part-type="species">rajeshwariae</tp:taxon-name-part><object-id xmlns:xlink="http://www.w3.org/1999/xlink" content-type="zoobank" xlink:type="simple" object-id-type="ZooBank">urn:lsid:zoobank.org:act:3FF45295-D9C9-4D94-9C56-FFF8159A2B08</object-id></tp:taxon-name><tp:taxon-authority>Poorani</tp:taxon-authority><tp:taxon-status xmlns:xlink="http://www.w3.org/1999/xlink" xlink:type="simple">sp. n.</tp:taxon-status></tp:nomenclature><tp:treatment-sec sec-type="materials"><title>Materials</title><list list-type="alpha-lower" list-content="occurrences"><list-item><p><bold>Type status:</bold> <named-content xmlns:xlink="http://www.w3.org/1999/xlink" content-type="dwc:typeStatus" xlink:type="simple">Holotype</named-content>. <bold>Occurrence:</bold> sex: <named-content xmlns:xlink="http://www.w3.org/1999/xlink" content-type="dwc:sex" xlink:type="simple">male</named-content>; preparations: <named-content xmlns:xlink="http://www.w3.org/1999/xlink" content-type="dwc:preparations" xlink:type="simple">whole animal</named-content>; <bold>Location:</bold> continent: <named-content xmlns:xlink="http://www.w3.org/1999/xlink" content-type="dwc:continent" xlink:type="simple">Asia</named-content>; country: <named-content xmlns:xlink="http://www.w3.org/1999/xlink" content-type="dwc:country" xlink:type="simple">India</named-content>; stateProvince: <named-content xmlns:xlink="http://www.w3.org/1999/xlink" content-type="dwc:stateProvince" xlink:type="simple">Karnataka</named-content>; municipality: <named-content xmlns:xlink="http://www.w3.org/1999/xlink" content-type="dwc:municipality" xlink:type="simple">Bangalore</named-content>; locality: <named-content xmlns:xlink="http://www.w3.org/1999/xlink" content-type="dwc:locality" xlink:type="simple">Hebbal</named-content>; verbatimCoordinates: <named-content xmlns:xlink="http://www.w3.org/1999/xlink" content-type="dwc:verbatimCoordinates" xlink:type="simple"><named-content content-type="dwc:verbatimCoordinates" xlink:type="simple">13°01'N, 77°35'E</named-content></named-content>; <bold>Event:</bold> eventDate: <named-content xmlns:xlink="http://www.w3.org/1999/xlink" content-type="dwc:eventDate" xlink:type="simple">2002-01-01</named-content>; eventRemarks: <named-content xmlns:xlink="http://www.w3.org/1999/xlink" content-type="dwc:eventRemarks" xlink:type="simple">Feeding on <italic><tp:taxon-name><tp:taxon-name-part taxon-name-part-type="genus">Pseudoregma</tp:taxon-name-part> <tp:taxon-name-part taxon-name-part-type="species">bambusicola</tp:taxon-name-part></tp:taxon-name></italic> on bamboo</named-content></p></list-item><list-item><p><bold>Type status:</bold> <named-content xmlns:xlink="http://www.w3.org/1999/xlink" content-type="dwc:typeStatus" xlink:type="simple">Paratype</named-content>. <bold>Occurrence:</bold> sex: <named-content xmlns:xlink="http://www.w3.org/1999/xlink" content-type="dwc:sex" xlink:type="simple">7 males, 8 females</named-content>; preparations: <named-content xmlns:xlink="http://www.w3.org/1999/xlink" content-type="dwc:preparations" xlink:type="simple">whole animal</named-content>; <bold>Location:</bold> continent: <named-content xmlns:xlink="http://www.w3.org/1999/xlink" content-type="dwc:continent" xlink:type="simple">Asia</named-content>; country: <named-content xmlns:xlink="http://www.w3.org/1999/xlink" content-type="dwc:country" xlink:type="simple">India</named-content>; stateProvince: <named-content xmlns:xlink="http://www.w3.org/1999/xlink" content-type="dwc:stateProvince" xlink:type="simple">Karnataka</named-content>; municipality: <named-content xmlns:xlink="http://www.w3.org/1999/xlink" content-type="dwc:municipality" xlink:type="simple">Bangalore</named-content>; locality: <named-content xmlns:xlink="http://www.w3.org/1999/xlink" content-type="dwc:locality" xlink:type="simple">Hebbal</named-content>; verbatimCoordinates: <named-content xmlns:xlink="http://www.w3.org/1999/xlink" content-type="dwc:verbatimCoordinates" xlink:type="simple"><named-content content-type="dwc:verbatimCoordinates" xlink:type="simple">13°01'N, 77°35'E</named-content></named-content>; <bold>Event:</bold> eventDate: <named-content xmlns:xlink="http://www.w3.org/1999/xlink" content-type="dwc:eventDate" xlink:type="simple">2002-01-01</named-content>; eventRemarks: <named-content xmlns:xlink="http://www.w3.org/1999/xlink" content-type="dwc:eventRemarks" xlink:type="simple">Feeding on <italic><tp:taxon-name><tp:taxon-name-part taxon-name-part-type="genus">Pseudoregma</tp:taxon-name-part> <tp:taxon-name-part taxon-name-part-type="species">bambusicola</tp:taxon-name-part></tp:taxon-name></italic> on bamboo</named-content></p></list-item></list></tp:treatment-sec><tp:treatment-sec sec-type="Description"><title>Description</title><p>Length: 2.50–2.90 mm; Width: 1.70–2.10 mm; TL/TW: 1.33–1.40; PL/PW: 0.52–0.58; EL/EW: 0.97–1.05; EW/PW: 1.34–1.43. <bold>Male</bold>: Body outline (Fig. <xref ref-type="fig" rid="F1517351">1</xref><xref ref-type="fig" rid="F1517360">e</xref>) elongate oval, broadest around middle of elytra, elytra apically somewhat broadly rounded to subtruncate;  dorsum densely pubescent with silvery white hairs. Head dark pitchy brown to black, anterior clypeal margin slightly lighter; pronotum black except anterior and lateral margins narrowly reddish testaceous; elytra black, apical one-fourth reddish brown-testaceous. Ventral side with mouthparts, legs and abdominal ventrites dark brown to testaceous, middle of abdominal ventrite 1 and remaining areas dark pitchy brown. Head with interocular distance about 1.7x as wide as an eye; punctures dense in posterior half, slightly more widely spaced towards clypeal margin, separated by &lt;0.5–1 diameter. Antenna 11-segmented with a distinct club. Pronotum with punctures on disc shallow, separated by 1–4 diameters, denser and more closely spaced on lateral sides, separated by &lt;1–2 diameters. Elytra with shallowly impressed punctures, slightly larger and denser than that on pronotum, separated by 1–2 diameters on disc, slightly coarser, denser and more closely spaced around anterolateral margins, interspaces between punctures coriaceous; with a row of slightly larger punctures on either side of suture in anterior half. Prosternal process (Fig. <xref ref-type="fig" rid="F1517362">2</xref><xref ref-type="fig" rid="F1517367">a</xref>) with a pair of apically divergent carinae. Abdominal postcoxal lines (Fig. <xref ref-type="fig" rid="F1517362">2</xref><xref ref-type="fig" rid="F1517369">c</xref>) complete, broadly semicircular to boat-shaped, area enclosed densely punctate in anterior half, punctures coarser and fewer in posterior half, apical one-fourth adjacent to postcoxal line more or less smooth, devoid of punctures. Ventrite 5 with posterior margin weakly emarginate, ventrite 6 truncate. Tarsi pseudotrimerous. Tarsal claws bifid with a basal tooth (Fig. <xref ref-type="fig" rid="F1517362">2</xref><xref ref-type="fig" rid="F1517368">b</xref>). Male genitalia (Fig. <xref ref-type="fig" rid="F1517362">2</xref><xref ref-type="fig" rid="F1517370">d</xref>, <xref ref-type="fig" rid="F1517371">e</xref>, <xref ref-type="fig" rid="F1517372">f</xref>) with penis guide lanceolate in ventral view (Fig. <xref ref-type="fig" rid="F1517362">2</xref><xref ref-type="fig" rid="F1517371">e</xref>), parameres shorter than penis guide in lateral view (Fig. <xref ref-type="fig" rid="F1517362">2</xref><xref ref-type="fig" rid="F1517370">d</xref>), bilobate with triangular / subconical inner expansions in anterior half, inner expansion much shorter than outer, with long apical hairs reaching beyond apex of outer lobe, apices of outer lobes of parameres with much longer, denser hairs reaching beyond apex of penis guide. Penis (Fig. <xref ref-type="fig" rid="F1517362">2</xref><xref ref-type="fig" rid="F1517372">f</xref>) coiled with a prominent capsule having a distinctly longer outer arm than inner arm, penis ­­­apex membranous with a short, hook-like projection.</p><p><bold>Female</bold>: Similar to male. Tarsal claws (Fig. <xref ref-type="fig" rid="F1517362">2</xref><xref ref-type="fig" rid="F1517368">b</xref>) with a more transverse basal tooth than in male, anterior process distinctly shorter than posterior (in male basal tooth more distinctly quadrate, posterior process only slightly longer than anterior). Last abdominal ventrites not showing any marked dimorphism, ventrite 5 with posterior margin broadly arcuate, ventrite 6 subtruncate. Female genitalia (Fig. <xref ref-type="fig" rid="F1517351">1</xref><xref ref-type="fig" rid="F1517361">f</xref>) with spermatheca having well differentiated cornu, nodulus and ramus and a sclerotised rod-like projection on bursa.</p></tp:treatment-sec><tp:treatment-sec sec-type="Diagnosis"><title>Diagnosis</title><p>Scores of Oriental species of <tp:taxon-name><tp:taxon-name-part taxon-name-part-type="tribe">Scymnini</tp:taxon-name-part></tp:taxon-name> are externally similar to <tp:taxon-name><tp:taxon-name-part taxon-name-part-type="genus">S.</tp:taxon-name-part> (<tp:taxon-name-part taxon-name-part-type="subgenus">P.</tp:taxon-name-part>) <tp:taxon-name-part taxon-name-part-type="species">rajeshwariae</tp:taxon-name-part></tp:taxon-name> sp. n. in having black elytra with reddish brown / testaceous apices and are difficult to identify without examination of male genitalia. But the habits and male genitalia of this species appear to be unique. The male genitalia are very distinctive with bilobed parameres and the penis guide is apically lanceolate.</p></tp:treatment-sec><tp:treatment-sec sec-type="Etymology"><title>Etymology</title><p>This species is named for Ms. S.K. Rajeshwari, Technical Officer, NBAIR, who has been a great help and support in my work on <tp:taxon-name><tp:taxon-name-part taxon-name-part-type="family">Coccinellidae</tp:taxon-name-part></tp:taxon-name>.</p></tp:treatment-sec><tp:treatment-sec sec-type="Distribution"><title>Distribution</title><p>India: Karnataka.</p></tp:treatment-sec><tp:treatment-sec sec-type="Biology"><title>Biology</title><p>It appears to be a highly specific predator of the bamboo woolly aphid, <italic><tp:taxon-name><tp:taxon-name-part taxon-name-part-type="genus">Pseudoregma</tp:taxon-name-part> <tp:taxon-name-part taxon-name-part-type="species">bambusicola</tp:taxon-name-part></tp:taxon-name></italic> (Takahashi) and is collected always in association with this species only. The larvae are greyish with white waxy dusting and lack the usual dense waxy filaments in many other <italic><tp:taxon-name><tp:taxon-name-part taxon-name-part-type="genus">Scymnus</tp:taxon-name-part></tp:taxon-name></italic> spp. (Fig. <xref ref-type="fig" rid="F1517351">1</xref><xref ref-type="fig" rid="F1517356">a</xref>, <xref ref-type="fig" rid="F1517357">b</xref>, <xref ref-type="fig" rid="F1517358">c</xref>​). The larvae are commonly seen in aphid colonies on bamboo stem, but the adults are more cryptic in their habits and found feeding only under the leaf sheaths. There are several common predators of <italic><tp:taxon-name><tp:taxon-name-part taxon-name-part-type="genus">P.</tp:taxon-name-part> <tp:taxon-name-part taxon-name-part-type="species">bambusicola</tp:taxon-name-part></tp:taxon-name></italic> which occur along with this species. These include the giant bamboo ladybirds, <italic><tp:taxon-name><tp:taxon-name-part taxon-name-part-type="genus">Synonycha</tp:taxon-name-part> <tp:taxon-name-part taxon-name-part-type="species">grandis</tp:taxon-name-part></tp:taxon-name></italic> (Thunberg) and <italic><tp:taxon-name><tp:taxon-name-part taxon-name-part-type="genus">Megalocaria</tp:taxon-name-part> <tp:taxon-name-part taxon-name-part-type="species">dilatata</tp:taxon-name-part></tp:taxon-name></italic> (F.) (<tp:taxon-name><tp:taxon-name-part taxon-name-part-type="family">Coccinellidae</tp:taxon-name-part></tp:taxon-name>), <italic><tp:taxon-name><tp:taxon-name-part taxon-name-part-type="genus">Dipha</tp:taxon-name-part> <tp:taxon-name-part taxon-name-part-type="species">aphidivora</tp:taxon-name-part></tp:taxon-name></italic> (Meyrick) (<tp:taxon-name><tp:taxon-name-part taxon-name-part-type="order">Lepidoptera</tp:taxon-name-part></tp:taxon-name>: <tp:taxon-name><tp:taxon-name-part taxon-name-part-type="family">Pyralidae</tp:taxon-name-part></tp:taxon-name>), and <italic><tp:taxon-name><tp:taxon-name-part taxon-name-part-type="genus">Dideopsis</tp:taxon-name-part> <tp:taxon-name-part taxon-name-part-type="species">aegrota</tp:taxon-name-part></tp:taxon-name></italic> (F.) (<tp:taxon-name><tp:taxon-name-part taxon-name-part-type="order">Diptera</tp:taxon-name-part></tp:taxon-name>: <tp:taxon-name><tp:taxon-name-part taxon-name-part-type="family">Syrphidae</tp:taxon-name-part></tp:taxon-name>). In view of its specificity, this species could be a potential biological control agent of <italic><tp:taxon-name><tp:taxon-name-part taxon-name-part-type="genus">P.</tp:taxon-name-part> <tp:taxon-name-part taxon-name-part-type="species">bambusicola</tp:taxon-name-part></tp:taxon-name></italic> on bamboo.</p></tp:treatment-sec><tp:treatment-sec><!--Section generated to contain objects referenced in tp:taxon-treatment.--><fig-group id="F1517351" position="float" orientation="portrait"><caption><p><tp:taxon-name><tp:taxon-name-part taxon-name-part-type="genus">Scymnus</tp:taxon-name-part> (<tp:taxon-name-part taxon-name-part-type="subgenus">Pullus</tp:taxon-name-part>) <tp:taxon-name-part taxon-name-part-type="species">rajeshwariae</tp:taxon-name-part></tp:taxon-name> sp. n.</p></caption><fig id="F1517356" position="float" orientation="portrait"><label>Figure 1a.</label><caption><p>Larva feeding on <italic><tp:taxon-name><tp:taxon-name-part taxon-name-part-type="genus">Pseudoregma</tp:taxon-name-part> <tp:taxon-name-part taxon-name-part-type="species">bambusicola</tp:taxon-name-part></tp:taxon-name></italic> on bamboo</p></caption><graphic xmlns:xlink="http://www.w3.org/1999/xlink" xlink:href="biodiversity_data_journal-3-e5296-g001_a.jpg" xlink:type="simple" position="float" orientation="portrait" id="oo_41893.jpg"/></fig><fig id="F1517357" position="float" orientation="portrait"><label>Figure 1b.</label><caption><p>Larva feeding on <italic><tp:taxon-name><tp:taxon-name-part taxon-name-part-type="genus">Pseudoregma</tp:taxon-name-part> <tp:taxon-name-part taxon-name-part-type="species">bambusicola</tp:taxon-name-part></tp:taxon-name></italic> ​on bamboo</p></caption><graphic xmlns:xlink="http://www.w3.org/1999/xlink" xlink:href="biodiversity_data_journal-3-e5296-g001_b.jpg" xlink:type="simple" position="float" orientation="portrait" id="oo_43063.jpg"/></fig><fig id="F1517358" position="float" orientation="portrait"><label>Figure 1c.</label><caption><p>Larva feeding on <italic><tp:taxon-name><tp:taxon-name-part taxon-name-part-type="genus">Pseudoregma</tp:taxon-name-part> <tp:taxon-name-part taxon-name-part-type="species">bambusicola</tp:taxon-name-part></tp:taxon-name></italic> ​on bamboo</p></caption><graphic xmlns:xlink="http://www.w3.org/1999/xlink" xlink:href="biodiversity_data_journal-3-e5296-g001_c.jpg" xlink:type="simple" position="float" orientation="portrait" id="oo_41895.jpg"/></fig><fig id="F1517359" position="float" orientation="portrait"><label>Figure 1d.</label><caption><p>Adult feeding on <italic><tp:taxon-name><tp:taxon-name-part taxon-name-part-type="genus">Pseudoregma</tp:taxon-name-part> <tp:taxon-name-part taxon-name-part-type="species">bambusicola</tp:taxon-name-part></tp:taxon-name></italic> ​on bamboo</p></caption><graphic xmlns:xlink="http://www.w3.org/1999/xlink" xlink:href="biodiversity_data_journal-3-e5296-g001_d.jpg" xlink:type="simple" position="float" orientation="portrait" id="oo_43064.jpg"/></fig><fig id="F1517360" position="float" orientation="portrait"><label>Figure 1e.</label><caption><p>Adult, dorsal view</p></caption><graphic xmlns:xlink="http://www.w3.org/1999/xlink" xlink:href="biodiversity_data_journal-3-e5296-g001_e.jpg" xlink:type="simple" position="float" orientation="portrait" id="oo_41897.jpg"/></fig><fig id="F1517361" position="float" orientation="portrait"><label>Figure 1f.</label><caption><p>Female genitalia: Spermatheca</p></caption><graphic xmlns:xlink="http://www.w3.org/1999/xlink" xlink:href="biodiversity_data_journal-3-e5296-g001_f.jpg" xlink:type="simple" position="float" orientation="portrait" id="oo_41915.jpg"/></fig></fig-group><fig id="F1517360" position="float" orientation="portrait"><label>Figure 1e.</label><caption><p>Adult, dorsal view</p></caption><graphic xmlns:xlink="http://www.w3.org/1999/xlink" xlink:href="biodiversity_data_journal-3-e5296-g001_e.jpg" xlink:type="simple" position="float" orientation="portrait" id="oo_41897.jpg"/></fig><fig-group id="F1517362" position="float" orientation="portrait"><caption><p>Diagnostic characters of <tp:taxon-name><tp:taxon-name-part taxon-name-part-type="genus">Scymnus</tp:taxon-name-part> (<tp:taxon-name-part taxon-name-part-type="subgenus">Pullus</tp:taxon-name-part>) <tp:taxon-name-part taxon-name-part-type="species">rajeshwariae</tp:taxon-name-part></tp:taxon-name> sp. n.</p></caption><fig id="F1517367" position="float" orientation="portrait"><label>Figure 2a.</label><caption><p>Prosternal process</p></caption><graphic xmlns:xlink="http://www.w3.org/1999/xlink" xlink:href="biodiversity_data_journal-3-e5296-g002_a.jpg" xlink:type="simple" position="float" orientation="portrait" id="oo_41898.jpg"/></fig><fig id="F1517368" position="float" orientation="portrait"><label>Figure 2b.</label><caption><p>Tarsal claw in female (left) and male (right)</p></caption><graphic xmlns:xlink="http://www.w3.org/1999/xlink" xlink:href="biodiversity_data_journal-3-e5296-g002_b.jpg" xlink:type="simple" position="float" orientation="portrait" id="oo_41903.jpg"/></fig><fig id="F1517369" position="float" orientation="portrait"><label>Figure 2c.</label><caption><p>Abdominal postcoxal line</p></caption><graphic xmlns:xlink="http://www.w3.org/1999/xlink" xlink:href="biodiversity_data_journal-3-e5296-g002_c.jpg" xlink:type="simple" position="float" orientation="portrait" id="oo_41899.jpg"/></fig><fig id="F1517370" position="float" orientation="portrait"><label>Figure 2d.</label><caption><p>Male genitalia: Tegmen, lateral view</p></caption><graphic xmlns:xlink="http://www.w3.org/1999/xlink" xlink:href="biodiversity_data_journal-3-e5296-g002_d.jpg" xlink:type="simple" position="float" orientation="portrait" id="oo_41900.jpg"/></fig><fig id="F1517371" position="float" orientation="portrait"><label>Figure 2e.</label><caption><p>Male genitalia: Tegmen, ventral view</p></caption><graphic xmlns:xlink="http://www.w3.org/1999/xlink" xlink:href="biodiversity_data_journal-3-e5296-g002_e.jpg" xlink:type="simple" position="float" orientation="portrait" id="oo_41901.jpg"/></fig><fig id="F1517372" position="float" orientation="portrait"><label>Figure 2f.</label><caption><p>Male genitalia: Penis</p></caption><graphic xmlns:xlink="http://www.w3.org/1999/xlink" xlink:href="biodiversity_data_journal-3-e5296-g002_f.jpg" xlink:type="simple" position="float" orientation="portrait" id="oo_41902.jpg"/></fig></fig-group><fig id="F1517367" position="float" orientation="portrait"><label>Figure 2a.</label><caption><p>Prosternal process</p></caption><graphic xmlns:xlink="http://www.w3.org/1999/xlink" xlink:href="biodiversity_data_journal-3-e5296-g002_a.jpg" xlink:type="simple" position="float" orientation="portrait" id="oo_41898.jpg"/></fig><fig id="F1517369" position="float" orientation="portrait"><label>Figure 2c.</label><caption><p>Abdominal postcoxal line</p></caption><graphic xmlns:xlink="http://www.w3.org/1999/xlink" xlink:href="biodiversity_data_journal-3-e5296-g002_c.jpg" xlink:type="simple" position="float" orientation="portrait" id="oo_41899.jpg"/></fig><fig id="F1517368" position="float" orientation="portrait"><label>Figure 2b.</label><caption><p>Tarsal claw in female (left) and male (right)</p></caption><graphic xmlns:xlink="http://www.w3.org/1999/xlink" xlink:href="biodiversity_data_journal-3-e5296-g002_b.jpg" xlink:type="simple" position="float" orientation="portrait" id="oo_41903.jpg"/></fig><fig id="F1517370" position="float" orientation="portrait"><label>Figure 2d.</label><caption><p>Male genitalia: Tegmen, lateral view</p></caption><graphic xmlns:xlink="http://www.w3.org/1999/xlink" xlink:href="biodiversity_data_journal-3-e5296-g002_d.jpg" xlink:type="simple" position="float" orientation="portrait" id="oo_41900.jpg"/></fig><fig id="F1517371" position="float" orientation="portrait"><label>Figure 2e.</label><caption><p>Male genitalia: Tegmen, ventral view</p></caption><graphic xmlns:xlink="http://www.w3.org/1999/xlink" xlink:href="biodiversity_data_journal-3-e5296-g002_e.jpg" xlink:type="simple" position="float" orientation="portrait" id="oo_41901.jpg"/></fig><fig id="F1517372" position="float" orientation="portrait"><label>Figure 2f.</label><caption><p>Male genitalia: Penis</p></caption><graphic xmlns:xlink="http://www.w3.org/1999/xlink" xlink:href="biodiversity_data_journal-3-e5296-g002_f.jpg" xlink:type="simple" position="float" orientation="portrait" id="oo_41902.jpg"/></fig><fig id="F1517361" position="float" orientation="portrait"><label>Figure 1f.</label><caption><p>Female genitalia: Spermatheca</p></caption><graphic xmlns:xlink="http://www.w3.org/1999/xlink" xlink:href="biodiversity_data_journal-3-e5296-g001_f.jpg" xlink:type="simple" position="float" orientation="portrait" id="oo_41915.jpg"/></fig><fig id="F1517356" position="float" orientation="portrait"><label>Figure 1a.</label><caption><p>Larva feeding on <italic><tp:taxon-name><tp:taxon-name-part taxon-name-part-type="genus">Pseudoregma</tp:taxon-name-part> <tp:taxon-name-part taxon-name-part-type="species">bambusicola</tp:taxon-name-part></tp:taxon-name></italic> on bamboo</p></caption><graphic xmlns:xlink="http://www.w3.org/1999/xlink" xlink:href="biodiversity_data_journal-3-e5296-g001_a.jpg" xlink:type="simple" position="float" orientation="portrait" id="oo_41893.jpg"/></fig><fig id="F1517357" position="float" orientation="portrait"><label>Figure 1b.</label><caption><p>Larva feeding on <italic><tp:taxon-name><tp:taxon-name-part taxon-name-part-type="genus">Pseudoregma</tp:taxon-name-part> <tp:taxon-name-part taxon-name-part-type="species">bambusicola</tp:taxon-name-part></tp:taxon-name></italic> ​on bamboo</p></caption><graphic xmlns:xlink="http://www.w3.org/1999/xlink" xlink:href="biodiversity_data_journal-3-e5296-g001_b.jpg" xlink:type="simple" position="float" orientation="portrait" id="oo_43063.jpg"/></fig><fig id="F1517358" position="float" orientation="portrait"><label>Figure 1c.</label><caption><p>Larva feeding on <italic><tp:taxon-name><tp:taxon-name-part taxon-name-part-type="genus">Pseudoregma</tp:taxon-name-part> <tp:taxon-name-part taxon-name-part-type="species">bambusicola</tp:taxon-name-part></tp:taxon-name></italic> ​on bamboo</p></caption><graphic xmlns:xlink="http://www.w3.org/1999/xlink" xlink:href="biodiversity_data_journal-3-e5296-g001_c.jpg" xlink:type="simple" position="float" orientation="portrait" id="oo_41895.jpg"/></fig></tp:treatment-sec></tp:taxon-treatment>
