# Supplementary material for: Two new species of Scymnini (Coleoptera: Coccinellidae) from Karnataka, India
Source: Biodivers Data J. 2015 Jun 22;(3):e5296. doi: 10.3897/BDJ.3.e5296 (PMC4493668; doi:10.3897/BDJ.3.e5296)
Supplement: XML Treatment for Horniolus sororius [file BDJ.3.e5296-treatment2.xml]

<!DOCTYPE tp:taxon-treatment
  PUBLIC "-//TaxonX//DTD Taxonomic Treatment Publishing DTD v0 20100105//EN" "tax-treatment-NSO.dtd">
<tp:taxon-treatment xmlns:tp="http://www.plazi.org/taxpub"><tp:treatment-meta><mixed-citation publication-type="journal"><person-group><name><surname>Poorani</surname><given-names>J.</given-names></name></person-group><article-title>Two new species of <tp:taxon-name><tp:taxon-name-part taxon-name-part-type="tribe">Scymnini</tp:taxon-name-part></tp:taxon-name> (<tp:taxon-name><tp:taxon-name-part taxon-name-part-type="order">Coleoptera</tp:taxon-name-part></tp:taxon-name>: <tp:taxon-name><tp:taxon-name-part taxon-name-part-type="family">Coccinellidae</tp:taxon-name-part></tp:taxon-name>) from Karnataka, India</article-title><source>Biodivers Data J</source><day>22</day><month>6</month><year>2015</year><volume>2015</volume><issue>3</issue><pub-id pub-id-type="doi">10.3897/BDJ.3.e5296</pub-id></mixed-citation></tp:treatment-meta><tp:nomenclature><tp:taxon-name><tp:taxon-name-part taxon-name-part-type="genus">Horniolus</tp:taxon-name-part> <tp:taxon-name-part taxon-name-part-type="species">sororius</tp:taxon-name-part><object-id xmlns:xlink="http://www.w3.org/1999/xlink" content-type="zoobank" xlink:type="simple" object-id-type="ZooBank">urn:lsid:zoobank.org:act:738B0BE1-73C8-477E-9C1A-3475CB9C3930</object-id></tp:taxon-name><tp:taxon-authority>Poorani</tp:taxon-authority><tp:taxon-status xmlns:xlink="http://www.w3.org/1999/xlink" xlink:type="simple">sp. n.</tp:taxon-status></tp:nomenclature><tp:treatment-sec sec-type="materials"><title>Materials</title><list list-type="alpha-lower" list-content="occurrences"><list-item><p><bold>Type status:</bold> <named-content xmlns:xlink="http://www.w3.org/1999/xlink" content-type="dwc:typeStatus" xlink:type="simple">Holotype</named-content>. <bold>Location:</bold> continent: <named-content xmlns:xlink="http://www.w3.org/1999/xlink" content-type="dwc:continent" xlink:type="simple">Asia</named-content>; country: <named-content xmlns:xlink="http://www.w3.org/1999/xlink" content-type="dwc:country" xlink:type="simple">India</named-content>; stateProvince: <named-content xmlns:xlink="http://www.w3.org/1999/xlink" content-type="dwc:stateProvince" xlink:type="simple">Karnataka</named-content>; locality: <named-content xmlns:xlink="http://www.w3.org/1999/xlink" content-type="dwc:locality" xlink:type="simple">Balehonnur</named-content>; verbatimLocality: <named-content xmlns:xlink="http://www.w3.org/1999/xlink" content-type="dwc:verbatimLocality" xlink:type="simple">Central Coffee Research Station</named-content>; <bold>Event:</bold> year: <named-content xmlns:xlink="http://www.w3.org/1999/xlink" content-type="dwc:year" xlink:type="simple">1999</named-content>; habitat: <named-content xmlns:xlink="http://www.w3.org/1999/xlink" content-type="dwc:habitat" xlink:type="simple">Coffee plantation</named-content>; <bold>Record Level:</bold> institutionID: <named-content xmlns:xlink="http://www.w3.org/1999/xlink" content-type="dwc:institutionID" xlink:type="simple">ICAR-National Bureau of Agricultural Insect Resources</named-content>; institutionCode: <named-content xmlns:xlink="http://www.w3.org/1999/xlink" content-type="dwc:institutionCode" xlink:type="simple">NBAIR</named-content>; ownerInstitutionCode: <named-content xmlns:xlink="http://www.w3.org/1999/xlink" content-type="dwc:ownerInstitutionCode" xlink:type="simple">NBAIR</named-content></p></list-item><list-item><p><bold>Type status:</bold> <named-content xmlns:xlink="http://www.w3.org/1999/xlink" content-type="dwc:typeStatus" xlink:type="simple">Paratype</named-content>. <bold>Occurrence:</bold> recordedBy: <named-content xmlns:xlink="http://www.w3.org/1999/xlink" content-type="dwc:recordedBy" xlink:type="simple">P.K. Vinod Kumar</named-content>; individualCount: <named-content xmlns:xlink="http://www.w3.org/1999/xlink" content-type="dwc:individualCount" xlink:type="simple">6</named-content>; <bold>Location:</bold> continent: <named-content xmlns:xlink="http://www.w3.org/1999/xlink" content-type="dwc:continent" xlink:type="simple">Asia</named-content>; country: <named-content xmlns:xlink="http://www.w3.org/1999/xlink" content-type="dwc:country" xlink:type="simple">India</named-content>; stateProvince: <named-content xmlns:xlink="http://www.w3.org/1999/xlink" content-type="dwc:stateProvince" xlink:type="simple">Karnataka</named-content>; locality: <named-content xmlns:xlink="http://www.w3.org/1999/xlink" content-type="dwc:locality" xlink:type="simple">Central Coffee Research Station, Balehonnur</named-content>; <bold>Identification:</bold> identifiedBy: <named-content xmlns:xlink="http://www.w3.org/1999/xlink" content-type="dwc:identifiedBy" xlink:type="simple">J. Poorani</named-content>; <bold>Event:</bold> eventDate: <named-content xmlns:xlink="http://www.w3.org/1999/xlink" content-type="dwc:eventDate" xlink:type="simple">1999</named-content>; year: <named-content xmlns:xlink="http://www.w3.org/1999/xlink" content-type="dwc:year" xlink:type="simple">1999</named-content>; habitat: <named-content xmlns:xlink="http://www.w3.org/1999/xlink" content-type="dwc:habitat" xlink:type="simple">coffee plantation</named-content>; <bold>Record Level:</bold> institutionID: <named-content xmlns:xlink="http://www.w3.org/1999/xlink" content-type="dwc:institutionID" xlink:type="simple">NBAIR</named-content>; institutionCode: <named-content xmlns:xlink="http://www.w3.org/1999/xlink" content-type="dwc:institutionCode" xlink:type="simple">NBAIR</named-content>; ownerInstitutionCode: <named-content xmlns:xlink="http://www.w3.org/1999/xlink" content-type="dwc:ownerInstitutionCode" xlink:type="simple">NBAIR</named-content></p></list-item><list-item><p><bold>Type status:</bold> <named-content xmlns:xlink="http://www.w3.org/1999/xlink" content-type="dwc:typeStatus" xlink:type="simple">Paratype</named-content>. <bold>Occurrence:</bold> recordedBy: <named-content xmlns:xlink="http://www.w3.org/1999/xlink" content-type="dwc:recordedBy" xlink:type="simple">Sunil Joshi</named-content>; individualCount: <named-content xmlns:xlink="http://www.w3.org/1999/xlink" content-type="dwc:individualCount" xlink:type="simple">1</named-content>; <bold>Location:</bold> continent: <named-content xmlns:xlink="http://www.w3.org/1999/xlink" content-type="dwc:continent" xlink:type="simple">Asia</named-content>; country: <named-content xmlns:xlink="http://www.w3.org/1999/xlink" content-type="dwc:country" xlink:type="simple">India</named-content>; stateProvince: <named-content xmlns:xlink="http://www.w3.org/1999/xlink" content-type="dwc:stateProvince" xlink:type="simple">Karnataka</named-content>; locality: <named-content xmlns:xlink="http://www.w3.org/1999/xlink" content-type="dwc:locality" xlink:type="simple">PDBC, Bangalore</named-content>; <bold>Identification:</bold> identifiedBy: <named-content xmlns:xlink="http://www.w3.org/1999/xlink" content-type="dwc:identifiedBy" xlink:type="simple">J. Poorani</named-content>; <bold>Event:</bold> eventDate: <named-content xmlns:xlink="http://www.w3.org/1999/xlink" content-type="dwc:eventDate" xlink:type="simple">vi.2002</named-content>; year: <named-content xmlns:xlink="http://www.w3.org/1999/xlink" content-type="dwc:year" xlink:type="simple">2002</named-content>; habitat: <named-content xmlns:xlink="http://www.w3.org/1999/xlink" content-type="dwc:habitat" xlink:type="simple">on wing</named-content>; <bold>Record Level:</bold> institutionID: <named-content xmlns:xlink="http://www.w3.org/1999/xlink" content-type="dwc:institutionID" xlink:type="simple">NBAIR</named-content>; institutionCode: <named-content xmlns:xlink="http://www.w3.org/1999/xlink" content-type="dwc:institutionCode" xlink:type="simple">NBAIR</named-content>; ownerInstitutionCode: <named-content xmlns:xlink="http://www.w3.org/1999/xlink" content-type="dwc:ownerInstitutionCode" xlink:type="simple">NBAIR</named-content></p></list-item><list-item><p><bold>Type status:</bold> <named-content xmlns:xlink="http://www.w3.org/1999/xlink" content-type="dwc:typeStatus" xlink:type="simple">Paratype</named-content>. <bold>Occurrence:</bold> recordedBy: <named-content xmlns:xlink="http://www.w3.org/1999/xlink" content-type="dwc:recordedBy" xlink:type="simple">L. Lakshmi</named-content>; individualCount: <named-content xmlns:xlink="http://www.w3.org/1999/xlink" content-type="dwc:individualCount" xlink:type="simple">1</named-content>; <bold>Location:</bold> continent: <named-content xmlns:xlink="http://www.w3.org/1999/xlink" content-type="dwc:continent" xlink:type="simple">Asia</named-content>; country: <named-content xmlns:xlink="http://www.w3.org/1999/xlink" content-type="dwc:country" xlink:type="simple">India</named-content>; stateProvince: <named-content xmlns:xlink="http://www.w3.org/1999/xlink" content-type="dwc:stateProvince" xlink:type="simple">Karnataka</named-content>; locality: <named-content xmlns:xlink="http://www.w3.org/1999/xlink" content-type="dwc:locality" xlink:type="simple">Hessarghatta, Bangalore</named-content>; <bold>Identification:</bold> identifiedBy: <named-content xmlns:xlink="http://www.w3.org/1999/xlink" content-type="dwc:identifiedBy" xlink:type="simple">J. Poorani</named-content>; <bold>Event:</bold> eventDate: <named-content xmlns:xlink="http://www.w3.org/1999/xlink" content-type="dwc:eventDate" xlink:type="simple">3.vi.2009</named-content>; year: <named-content xmlns:xlink="http://www.w3.org/1999/xlink" content-type="dwc:year" xlink:type="simple">2009</named-content>; <bold>Record Level:</bold> institutionID: <named-content xmlns:xlink="http://www.w3.org/1999/xlink" content-type="dwc:institutionID" xlink:type="simple">NBAIR</named-content>; institutionCode: <named-content xmlns:xlink="http://www.w3.org/1999/xlink" content-type="dwc:institutionCode" xlink:type="simple">NBAIR</named-content>; ownerInstitutionCode: <named-content xmlns:xlink="http://www.w3.org/1999/xlink" content-type="dwc:ownerInstitutionCode" xlink:type="simple">NBAIR</named-content></p></list-item><list-item><p><bold>Type status:</bold> <named-content xmlns:xlink="http://www.w3.org/1999/xlink" content-type="dwc:typeStatus" xlink:type="simple">Other material</named-content>. <bold>Occurrence:</bold> individualCount: <named-content xmlns:xlink="http://www.w3.org/1999/xlink" content-type="dwc:individualCount" xlink:type="simple">1</named-content>; sex: <named-content xmlns:xlink="http://www.w3.org/1999/xlink" content-type="dwc:sex" xlink:type="simple">female</named-content>; <bold>Location:</bold> country: <named-content xmlns:xlink="http://www.w3.org/1999/xlink" content-type="dwc:country" xlink:type="simple">India</named-content>; stateProvince: <named-content xmlns:xlink="http://www.w3.org/1999/xlink" content-type="dwc:stateProvince" xlink:type="simple">Karnataka</named-content>; locality: <named-content xmlns:xlink="http://www.w3.org/1999/xlink" content-type="dwc:locality" xlink:type="simple">Bangalore</named-content>; <bold>Event:</bold> eventDate: <named-content xmlns:xlink="http://www.w3.org/1999/xlink" content-type="dwc:eventDate" xlink:type="simple">1958-12-11</named-content>; year: <named-content xmlns:xlink="http://www.w3.org/1999/xlink" content-type="dwc:year" xlink:type="simple">1958</named-content>; month: <named-content xmlns:xlink="http://www.w3.org/1999/xlink" content-type="dwc:month" xlink:type="simple">12</named-content>; day: <named-content xmlns:xlink="http://www.w3.org/1999/xlink" content-type="dwc:day" xlink:type="simple">11</named-content>; verbatimEventDate: <named-content xmlns:xlink="http://www.w3.org/1999/xlink" content-type="dwc:verbatimEventDate" xlink:type="simple">11XII1958</named-content>; habitat: <named-content xmlns:xlink="http://www.w3.org/1999/xlink" content-type="dwc:habitat" xlink:type="simple">Resting on <italic><tp:taxon-name><tp:taxon-name-part taxon-name-part-type="genus">Eleusine</tp:taxon-name-part> <tp:taxon-name-part taxon-name-part-type="species">coracana</tp:taxon-name-part></tp:taxon-name></italic></named-content>; <bold>Record Level:</bold> institutionID: <named-content xmlns:xlink="http://www.w3.org/1999/xlink" content-type="dwc:institutionID" xlink:type="simple">NBAIR</named-content>; datasetID: <named-content xmlns:xlink="http://www.w3.org/1999/xlink" content-type="dwc:datasetID" xlink:type="simple">CIBC-BS</named-content></p></list-item><list-item><p><bold>Type status:</bold> <named-content xmlns:xlink="http://www.w3.org/1999/xlink" content-type="dwc:typeStatus" xlink:type="simple">Other material</named-content>. <bold>Occurrence:</bold> individualCount: <named-content xmlns:xlink="http://www.w3.org/1999/xlink" content-type="dwc:individualCount" xlink:type="simple">1</named-content>; sex: <named-content xmlns:xlink="http://www.w3.org/1999/xlink" content-type="dwc:sex" xlink:type="simple">female</named-content>; <bold>Location:</bold> continent: <named-content xmlns:xlink="http://www.w3.org/1999/xlink" content-type="dwc:continent" xlink:type="simple">Asia</named-content>; country: <named-content xmlns:xlink="http://www.w3.org/1999/xlink" content-type="dwc:country" xlink:type="simple">India</named-content>; stateProvince: <named-content xmlns:xlink="http://www.w3.org/1999/xlink" content-type="dwc:stateProvince" xlink:type="simple">Karnataka</named-content>; locality: <named-content xmlns:xlink="http://www.w3.org/1999/xlink" content-type="dwc:locality" xlink:type="simple">Hebbal, Bangalore</named-content>; <bold>Event:</bold> eventDate: <named-content xmlns:xlink="http://www.w3.org/1999/xlink" content-type="dwc:eventDate" xlink:type="simple">2001-09</named-content>; year: <named-content xmlns:xlink="http://www.w3.org/1999/xlink" content-type="dwc:year" xlink:type="simple">2001</named-content>; month: <named-content xmlns:xlink="http://www.w3.org/1999/xlink" content-type="dwc:month" xlink:type="simple">09</named-content>; day: <named-content xmlns:xlink="http://www.w3.org/1999/xlink" content-type="dwc:day" xlink:type="simple">09</named-content>; verbatimEventDate: <named-content xmlns:xlink="http://www.w3.org/1999/xlink" content-type="dwc:verbatimEventDate" xlink:type="simple">09092001</named-content>; habitat: <named-content xmlns:xlink="http://www.w3.org/1999/xlink" content-type="dwc:habitat" xlink:type="simple">Feeding on <italic><tp:taxon-name><tp:taxon-name-part taxon-name-part-type="genus">Aleurodicus</tp:taxon-name-part> <tp:taxon-name-part taxon-name-part-type="species">dispersus</tp:taxon-name-part></tp:taxon-name></italic></named-content>; <bold>Record Level:</bold> institutionID: <named-content xmlns:xlink="http://www.w3.org/1999/xlink" content-type="dwc:institutionID" xlink:type="simple">NBAIR</named-content>; datasetID: <named-content xmlns:xlink="http://www.w3.org/1999/xlink" content-type="dwc:datasetID" xlink:type="simple">CIBC-BS</named-content></p></list-item></list></tp:treatment-sec><tp:treatment-sec sec-type="Description"><title>Description</title><p>Length: 2.20-2.65 mm; width: 1.65–1.80 mm. <bold>Male</bold>: Body (Fig. <xref ref-type="fig" rid="F1521974">3</xref>) elongate oval, moderately convex. Head and pronotum testaceous to dark brown, elytra dark brown with four yellowish spots – first pair transverse, roughly quadrate, located before middle in anterior half, second pair smaller, transverse, located around 4/5<sup>th</sup> of elytra, both spots occasionally larger, almost touching lateral margins of elytra; head with elongate silvery white hairs, pronotum with yellowish white to brownish pubescence, elytra with a mixture of dark brown and yellowish white hairs, those on elytral spots paler, those on rest of elytra predominantly brown to black. Ventral side more or less uniform reddish brown, pro-, meso- and metasternites darker reddish brown, tarsi of legs slightly lighter, yellowish brown. Head with clypeal margin carinate, punctures separated by 2-3 diameters, denser and separated by less than their own diameter near eye margins. Pronotum densely punctate on posterior and lateral margins, slightly more widely spaced on disc, separated by 3-5 diameters. Elytral punctures denser and slightly larger than those on pronotum, separated by 2-5 diameters on disc, punctures on lateral sides and apices more closely spaced. Prosternal process with an inverted Y-shaped carina. Abdominal postcoxal line (Fig. <xref ref-type="fig" rid="F1522296">4</xref><xref ref-type="fig" rid="F1522412">a</xref>) complete and semicircular, area enclosed by postcoxal line sparsely punctate with few punctures along anterior margins. Ventrite 5 truncate, ventrite 6 barely emarginate. Tarsi trimerous. Male genitalia (Fig. <xref ref-type="fig" rid="F1522296">4</xref><xref ref-type="fig" rid="F1522413">b</xref>, <xref ref-type="fig" rid="F1522414">c</xref>, <xref ref-type="fig" rid="F1522415">d</xref>, <xref ref-type="fig" rid="F1522416">e</xref>) with tegmen in ventral view (Fig. <xref ref-type="fig" rid="F1522296">4</xref><xref ref-type="fig" rid="F1522413">b</xref>, <xref ref-type="fig" rid="F1522414">c</xref>) with penis guide shorter than parameres, apically very slightly asymmetrical, broadest at base, progressively narrowed to apex, apical one-fifth triangular; parameres longer than penis guide, apices with elongate hairs. Penis capsule (Fig. <xref ref-type="fig" rid="F1522296">4</xref><xref ref-type="fig" rid="F1522415">d</xref>) with a prominent inner arm, outer arm lacking; apex of penis (Fig. <xref ref-type="fig" rid="F1522296">4</xref><xref ref-type="fig" rid="F1522416">e</xref>) strongly flattened or spatulate, densely spotted. <bold>Female</bold>: Similar to male. Ventrite 6 apically weakly arcuate. Genitalia with spermatheca (Fig. <xref ref-type="fig" rid="F1522296">4</xref><xref ref-type="fig" rid="F1522417">f</xref>) with spermatheca tubular, long and intricately coiled, sperm duct elongate and progressively broader.</p></tp:treatment-sec><tp:treatment-sec sec-type="Diagnosis"><title>Diagnosis</title><p>The external appearance of <italic><tp:taxon-name><tp:taxon-name-part taxon-name-part-type="genus">H.</tp:taxon-name-part> <tp:taxon-name-part taxon-name-part-type="species">sororius</tp:taxon-name-part></tp:taxon-name></italic> sp. n. is very similar to that of <italic><tp:taxon-name><tp:taxon-name-part taxon-name-part-type="genus">Horniolus</tp:taxon-name-part> <tp:taxon-name-part taxon-name-part-type="species">vietnamicus</tp:taxon-name-part></tp:taxon-name></italic> Miyatake. <italic><tp:taxon-name><tp:taxon-name-part taxon-name-part-type="genus">Horniolus</tp:taxon-name-part> <tp:taxon-name-part taxon-name-part-type="species">hisamatsui</tp:taxon-name-part></tp:taxon-name></italic> Miyatake also has a similar elytral pattern, but it has reddish brown head and pronotum. But the male genitalia, particularly the enlarged siphonal apex, are diagnostic and unique to this species. <italic><tp:taxon-name><tp:taxon-name-part taxon-name-part-type="genus">Horniolus</tp:taxon-name-part> <tp:taxon-name-part taxon-name-part-type="species">sororius</tp:taxon-name-part></tp:taxon-name></italic> sp. n. is also similar to two common Indian species, <tp:taxon-name><tp:taxon-name-part taxon-name-part-type="genus">Scymnus</tp:taxon-name-part> (<tp:taxon-name-part taxon-name-part-type="subgenus">Pullus</tp:taxon-name-part>) <tp:taxon-name-part taxon-name-part-type="species">latemaculatus</tp:taxon-name-part></tp:taxon-name> Motschulsky (Fig. <xref ref-type="fig" rid="F1524507">5</xref><xref ref-type="fig" rid="F1524512">a</xref>), and <italic><tp:taxon-name><tp:taxon-name-part taxon-name-part-type="genus">Pharoscymnus</tp:taxon-name-part> <tp:taxon-name-part taxon-name-part-type="species">horni</tp:taxon-name-part></tp:taxon-name></italic> (Weise) (Fig. <xref ref-type="fig" rid="F1524507">5</xref><xref ref-type="fig" rid="F1524515">d</xref>). The former is close to <italic><tp:taxon-name><tp:taxon-name-part taxon-name-part-type="genus">H.</tp:taxon-name-part> <tp:taxon-name-part taxon-name-part-type="species">sororius</tp:taxon-name-part></tp:taxon-name></italic> sp. n. in general appearance, but can be distinguished by the presence of parallel, apically divergent carinae on the prosternal process and the male genitalia (Fig. <xref ref-type="fig" rid="F1524507">5</xref><xref ref-type="fig" rid="F1524513">b</xref>, <xref ref-type="fig" rid="F1524514">c</xref>) are also diagnostic. Besides, it is one of the most common general predators of aphids in India. <italic><tp:taxon-name><tp:taxon-name-part taxon-name-part-type="genus">Pharoscymnus</tp:taxon-name-part> <tp:taxon-name-part taxon-name-part-type="species">horni</tp:taxon-name-part></tp:taxon-name></italic> can be differentiated from <italic><tp:taxon-name><tp:taxon-name-part taxon-name-part-type="genus">H.</tp:taxon-name-part> <tp:taxon-name-part taxon-name-part-type="species">sororius</tp:taxon-name-part></tp:taxon-name></italic> sp. n. by its distinctly more rounded body outline and other generic characters.</p></tp:treatment-sec><tp:treatment-sec sec-type="Etymology"><title>Etymology</title><p>The specific epithet is a Latin adjective (“sororius” L.= of a sister, sisterly) in reference to its similarity to other common species.</p></tp:treatment-sec><tp:treatment-sec sec-type="Distribution"><title>Distribution</title><p>India: Karnataka.</p></tp:treatment-sec><tp:treatment-sec sec-type="Biology"><title>Biology</title><p>Collected in association with coffee mealybugs and on <italic><tp:taxon-name><tp:taxon-name-part taxon-name-part-type="genus">Eleusine</tp:taxon-name-part> <tp:taxon-name-part taxon-name-part-type="species">coracana</tp:taxon-name-part></tp:taxon-name></italic> (label data). This species was recorded by <xref ref-type="bibr" rid="B1552455">Ramani et al. (2002)</xref> (as <italic><tp:taxon-name><tp:taxon-name-part taxon-name-part-type="genus">Horniolus</tp:taxon-name-part></tp:taxon-name></italic> sp.) as a predator of spiralling whitefly, <italic><tp:taxon-name><tp:taxon-name-part taxon-name-part-type="genus">Aleurodicus</tp:taxon-name-part> <tp:taxon-name-part taxon-name-part-type="species">dispersus</tp:taxon-name-part></tp:taxon-name></italic> Russell (<tp:taxon-name><tp:taxon-name-part taxon-name-part-type="order">Hemiptera</tp:taxon-name-part></tp:taxon-name>: <tp:taxon-name><tp:taxon-name-part taxon-name-part-type="family">Aleyrodidae</tp:taxon-name-part></tp:taxon-name>).</p></tp:treatment-sec><tp:treatment-sec sec-type="Notes"><title>Notes</title><p><italic><tp:taxon-name><tp:taxon-name-part taxon-name-part-type="genus">Horniolus</tp:taxon-name-part></tp:taxon-name></italic> is an Oriental genus and only three species, <italic><tp:taxon-name><tp:taxon-name-part taxon-name-part-type="genus">H.</tp:taxon-name-part> <tp:taxon-name-part taxon-name-part-type="species">dispar</tp:taxon-name-part></tp:taxon-name></italic> <xref ref-type="bibr" rid="B1505057">Weise (1900)</xref> (from Sri Lanka), <italic><tp:taxon-name><tp:taxon-name-part taxon-name-part-type="genus">H.</tp:taxon-name-part> <tp:taxon-name-part taxon-name-part-type="species">nigripes</tp:taxon-name-part></tp:taxon-name></italic> <xref ref-type="bibr" rid="B1503549">Miyatake (1976)</xref> (from southern India) and <italic><tp:taxon-name><tp:taxon-name-part taxon-name-part-type="genus">H.</tp:taxon-name-part> <tp:taxon-name-part taxon-name-part-type="species">hisamatsui</tp:taxon-name-part></tp:taxon-name></italic> (Nepal) are represented in the Indian subcontinent. <italic><tp:taxon-name><tp:taxon-name-part taxon-name-part-type="genus">Horniolus</tp:taxon-name-part> <tp:taxon-name-part taxon-name-part-type="species">guimeti</tp:taxon-name-part></tp:taxon-name></italic> (Mulsant), distributed in Malaysia and Borneo, has been mentioned in literature from the Indian subcontinent, but is a doubtful record for India (R.G. Booth, BMNH, <italic>in litt</italic>.). <xref ref-type="bibr" rid="B1543933">Korschefsky (1931)</xref> includes India in its distribution range, but Indian records of <italic><tp:taxon-name><tp:taxon-name-part taxon-name-part-type="genus">H.</tp:taxon-name-part> <tp:taxon-name-part taxon-name-part-type="species">guimeti</tp:taxon-name-part></tp:taxon-name></italic> are mostly misidentifications of <tp:taxon-name><tp:taxon-name-part taxon-name-part-type="genus">Scymnus</tp:taxon-name-part> (<tp:taxon-name-part taxon-name-part-type="subgenus">Pullus</tp:taxon-name-part>) <tp:taxon-name-part taxon-name-part-type="species">latemaculatus</tp:taxon-name-part></tp:taxon-name> (Fig. <xref ref-type="fig" rid="F1524507">5</xref><xref ref-type="fig" rid="F1524512">a</xref>), and <italic><tp:taxon-name><tp:taxon-name-part taxon-name-part-type="genus">Pharoscymnus</tp:taxon-name-part> <tp:taxon-name-part taxon-name-part-type="species">horni</tp:taxon-name-part></tp:taxon-name></italic>,  which are externally similar.</p></tp:treatment-sec><tp:treatment-sec><!--Section generated to contain objects referenced in tp:taxon-treatment.--><fig-group id="F1521974" position="float" orientation="portrait"><caption><p><italic><tp:taxon-name><tp:taxon-name-part taxon-name-part-type="genus">Horniolus</tp:taxon-name-part> <tp:taxon-name-part taxon-name-part-type="species">sororius</tp:taxon-name-part></tp:taxon-name></italic> sp. n.</p></caption><fig id="F1522142" position="float" orientation="portrait"><label>Figure 3a.</label><caption><p>Dorsal view</p></caption><graphic xmlns:xlink="http://www.w3.org/1999/xlink" xlink:href="biodiversity_data_journal-3-e5296-g003_a.jpg" xlink:type="simple" position="float" orientation="portrait" id="oo_41904.jpg"/></fig><fig id="F1522143" position="float" orientation="portrait"><label>Figure 3b.</label><caption><p>Lateral view</p></caption><graphic xmlns:xlink="http://www.w3.org/1999/xlink" xlink:href="biodiversity_data_journal-3-e5296-g003_b.jpg" xlink:type="simple" position="float" orientation="portrait" id="oo_41905.jpg"/></fig></fig-group><fig-group id="F1522296" position="float" orientation="portrait"><caption><p>Diagnostic characters of <italic><tp:taxon-name><tp:taxon-name-part taxon-name-part-type="genus">Horniolus</tp:taxon-name-part> <tp:taxon-name-part taxon-name-part-type="species">sororius</tp:taxon-name-part></tp:taxon-name></italic> sp. n.</p></caption><fig id="F1522412" position="float" orientation="portrait"><label>Figure 4a.</label><caption><p>Abdominal postcoxal line</p></caption><graphic xmlns:xlink="http://www.w3.org/1999/xlink" xlink:href="biodiversity_data_journal-3-e5296-g004_a.jpg" xlink:type="simple" position="float" orientation="portrait" id="oo_41907.jpg"/></fig><fig id="F1522413" position="float" orientation="portrait"><label>Figure 4b.</label><caption><p>Male genitalia: Tegmen, ventral view</p></caption><graphic xmlns:xlink="http://www.w3.org/1999/xlink" xlink:href="biodiversity_data_journal-3-e5296-g004_b.jpg" xlink:type="simple" position="float" orientation="portrait" id="oo_41908.jpg"/></fig><fig id="F1522414" position="float" orientation="portrait"><label>Figure 4c.</label><caption><p>Male genitalia: Tegmen, ventral view</p></caption><graphic xmlns:xlink="http://www.w3.org/1999/xlink" xlink:href="biodiversity_data_journal-3-e5296-g004_c.jpg" xlink:type="simple" position="float" orientation="portrait" id="oo_45472.jpg"/></fig><fig id="F1522415" position="float" orientation="portrait"><label>Figure 4d.</label><caption><p>Male genitalia: Penis</p></caption><graphic xmlns:xlink="http://www.w3.org/1999/xlink" xlink:href="biodiversity_data_journal-3-e5296-g004_d.jpg" xlink:type="simple" position="float" orientation="portrait" id="oo_45473.jpg"/></fig><fig id="F1522416" position="float" orientation="portrait"><label>Figure 4e.</label><caption><p>Male genitalia: Penis apex</p></caption><graphic xmlns:xlink="http://www.w3.org/1999/xlink" xlink:href="biodiversity_data_journal-3-e5296-g004_e.jpg" xlink:type="simple" position="float" orientation="portrait" id="oo_45474.jpg"/></fig><fig id="F1522417" position="float" orientation="portrait"><label>Figure 4f.</label><caption><p>Female genitalia: Spermatheca</p></caption><graphic xmlns:xlink="http://www.w3.org/1999/xlink" xlink:href="biodiversity_data_journal-3-e5296-g004_f.jpg" xlink:type="simple" position="float" orientation="portrait" id="oo_45475.jpg"/></fig></fig-group><fig id="F1522412" position="float" orientation="portrait"><label>Figure 4a.</label><caption><p>Abdominal postcoxal line</p></caption><graphic xmlns:xlink="http://www.w3.org/1999/xlink" xlink:href="biodiversity_data_journal-3-e5296-g004_a.jpg" xlink:type="simple" position="float" orientation="portrait" id="oo_41907.jpg"/></fig><fig id="F1522413" position="float" orientation="portrait"><label>Figure 4b.</label><caption><p>Male genitalia: Tegmen, ventral view</p></caption><graphic xmlns:xlink="http://www.w3.org/1999/xlink" xlink:href="biodiversity_data_journal-3-e5296-g004_b.jpg" xlink:type="simple" position="float" orientation="portrait" id="oo_41908.jpg"/></fig><fig id="F1522414" position="float" orientation="portrait"><label>Figure 4c.</label><caption><p>Male genitalia: Tegmen, ventral view</p></caption><graphic xmlns:xlink="http://www.w3.org/1999/xlink" xlink:href="biodiversity_data_journal-3-e5296-g004_c.jpg" xlink:type="simple" position="float" orientation="portrait" id="oo_45472.jpg"/></fig><fig id="F1522415" position="float" orientation="portrait"><label>Figure 4d.</label><caption><p>Male genitalia: Penis</p></caption><graphic xmlns:xlink="http://www.w3.org/1999/xlink" xlink:href="biodiversity_data_journal-3-e5296-g004_d.jpg" xlink:type="simple" position="float" orientation="portrait" id="oo_45473.jpg"/></fig><fig id="F1522416" position="float" orientation="portrait"><label>Figure 4e.</label><caption><p>Male genitalia: Penis apex</p></caption><graphic xmlns:xlink="http://www.w3.org/1999/xlink" xlink:href="biodiversity_data_journal-3-e5296-g004_e.jpg" xlink:type="simple" position="float" orientation="portrait" id="oo_45474.jpg"/></fig><fig id="F1522417" position="float" orientation="portrait"><label>Figure 4f.</label><caption><p>Female genitalia: Spermatheca</p></caption><graphic xmlns:xlink="http://www.w3.org/1999/xlink" xlink:href="biodiversity_data_journal-3-e5296-g004_f.jpg" xlink:type="simple" position="float" orientation="portrait" id="oo_45475.jpg"/></fig><fig-group id="F1524507" position="float" orientation="portrait"><caption><p><italic><tp:taxon-name><tp:taxon-name-part taxon-name-part-type="genus">Scymnus</tp:taxon-name-part> <tp:taxon-name-part taxon-name-part-type="species">latemaculatus</tp:taxon-name-part></tp:taxon-name></italic> Motschulsky and <italic><tp:taxon-name><tp:taxon-name-part taxon-name-part-type="genus">Pharoscymnus</tp:taxon-name-part> <tp:taxon-name-part taxon-name-part-type="species">horni</tp:taxon-name-part></tp:taxon-name></italic> (Weise)</p></caption><fig id="F1524512" position="float" orientation="portrait"><label>Figure 5a.</label><caption><p>Adult of <italic><tp:taxon-name><tp:taxon-name-part taxon-name-part-type="genus">S.</tp:taxon-name-part> <tp:taxon-name-part taxon-name-part-type="species">latemaculatus</tp:taxon-name-part></tp:taxon-name></italic>, dorsal view</p></caption><graphic xmlns:xlink="http://www.w3.org/1999/xlink" xlink:href="biodiversity_data_journal-3-e5296-g005_a.jpg" xlink:type="simple" position="float" orientation="portrait" id="oo_41912.jpg"/></fig><fig id="F1524513" position="float" orientation="portrait"><label>Figure 5b.</label><caption><p>Male genitalia of <italic><tp:taxon-name><tp:taxon-name-part taxon-name-part-type="genus">S.</tp:taxon-name-part> <tp:taxon-name-part taxon-name-part-type="species">latemaculatus</tp:taxon-name-part></tp:taxon-name></italic>: Tegmen, ventral view</p></caption><graphic xmlns:xlink="http://www.w3.org/1999/xlink" xlink:href="biodiversity_data_journal-3-e5296-g005_b.jpg" xlink:type="simple" position="float" orientation="portrait" id="oo_41913.jpg"/></fig><fig id="F1524514" position="float" orientation="portrait"><label>Figure 5c.</label><caption><p>Male genitalia of <italic><tp:taxon-name><tp:taxon-name-part taxon-name-part-type="genus">S.</tp:taxon-name-part> <tp:taxon-name-part taxon-name-part-type="species">latemaculatus</tp:taxon-name-part></tp:taxon-name></italic>: Penis</p></caption><graphic xmlns:xlink="http://www.w3.org/1999/xlink" xlink:href="biodiversity_data_journal-3-e5296-g005_c.jpg" xlink:type="simple" position="float" orientation="portrait" id="oo_41914.jpg"/></fig><fig id="F1524515" position="float" orientation="portrait"><label>Figure 5d.</label><caption><p>Adult of <italic><tp:taxon-name><tp:taxon-name-part taxon-name-part-type="genus">P.</tp:taxon-name-part> <tp:taxon-name-part taxon-name-part-type="species">horni</tp:taxon-name-part></tp:taxon-name></italic>, dorsal view</p></caption><graphic xmlns:xlink="http://www.w3.org/1999/xlink" xlink:href="biodiversity_data_journal-3-e5296-g005_d.jpg" xlink:type="simple" position="float" orientation="portrait" id="oo_42421.jpg"/></fig></fig-group><fig id="F1524512" position="float" orientation="portrait"><label>Figure 5a.</label><caption><p>Adult of <italic><tp:taxon-name><tp:taxon-name-part taxon-name-part-type="genus">S.</tp:taxon-name-part> <tp:taxon-name-part taxon-name-part-type="species">latemaculatus</tp:taxon-name-part></tp:taxon-name></italic>, dorsal view</p></caption><graphic xmlns:xlink="http://www.w3.org/1999/xlink" xlink:href="biodiversity_data_journal-3-e5296-g005_a.jpg" xlink:type="simple" position="float" orientation="portrait" id="oo_41912.jpg"/></fig><fig id="F1524515" position="float" orientation="portrait"><label>Figure 5d.</label><caption><p>Adult of <italic><tp:taxon-name><tp:taxon-name-part taxon-name-part-type="genus">P.</tp:taxon-name-part> <tp:taxon-name-part taxon-name-part-type="species">horni</tp:taxon-name-part></tp:taxon-name></italic>, dorsal view</p></caption><graphic xmlns:xlink="http://www.w3.org/1999/xlink" xlink:href="biodiversity_data_journal-3-e5296-g005_d.jpg" xlink:type="simple" position="float" orientation="portrait" id="oo_42421.jpg"/></fig><fig id="F1524513" position="float" orientation="portrait"><label>Figure 5b.</label><caption><p>Male genitalia of <italic><tp:taxon-name><tp:taxon-name-part taxon-name-part-type="genus">S.</tp:taxon-name-part> <tp:taxon-name-part taxon-name-part-type="species">latemaculatus</tp:taxon-name-part></tp:taxon-name></italic>: Tegmen, ventral view</p></caption><graphic xmlns:xlink="http://www.w3.org/1999/xlink" xlink:href="biodiversity_data_journal-3-e5296-g005_b.jpg" xlink:type="simple" position="float" orientation="portrait" id="oo_41913.jpg"/></fig><fig id="F1524514" position="float" orientation="portrait"><label>Figure 5c.</label><caption><p>Male genitalia of <italic><tp:taxon-name><tp:taxon-name-part taxon-name-part-type="genus">S.</tp:taxon-name-part> <tp:taxon-name-part taxon-name-part-type="species">latemaculatus</tp:taxon-name-part></tp:taxon-name></italic>: Penis</p></caption><graphic xmlns:xlink="http://www.w3.org/1999/xlink" xlink:href="biodiversity_data_journal-3-e5296-g005_c.jpg" xlink:type="simple" position="float" orientation="portrait" id="oo_41914.jpg"/></fig></tp:treatment-sec><ref-list><ref id="B1552455"><element-citation xmlns:xlink="http://www.w3.org/1999/xlink" publication-type="article" xlink:type="simple"><person-group person-group-type="author"><name name-style="western"><surname>Ramani</surname><given-names>S.</given-names></name><name name-style="western"><surname>Poorani</surname><given-names>J.</given-names></name><name name-style="western"><surname>Bhumannavar</surname><given-names>B. S.</given-names></name></person-group><year>2002</year><article-title>Spiralling whitefly, <italic><tp:taxon-name><tp:taxon-name-part taxon-name-part-type="genus">Aleurodicus</tp:taxon-name-part> <tp:taxon-name-part taxon-name-part-type="species">dispersus</tp:taxon-name-part></tp:taxon-name></italic> Russell, in India</article-title><source>Biocontrol News and Information</source><volume>23</volume><issue>2</issue><fpage>55N</fpage><lpage>62N</lpage></element-citation></ref><ref id="B1505057"><element-citation xmlns:xlink="http://www.w3.org/1999/xlink" publication-type="article" xlink:type="simple"><person-group person-group-type="author"><name name-style="western"><surname>Weise</surname><given-names>J.</given-names></name></person-group><year>1900</year><article-title>Coccinelliden aus Ceylon gesammelt von Dr. Horn</article-title><source>Deutsche Entomologische Zeitschrift</source><volume>44</volume><fpage>417</fpage><lpage>448</lpage><pub-id pub-id-type="doi">10.1002/mmnd.48019000237</pub-id></element-citation></ref><ref id="B1503549"><element-citation xmlns:xlink="http://www.w3.org/1999/xlink" publication-type="article" xlink:type="simple"><person-group person-group-type="author"><name name-style="western"><surname>Miyatake</surname><given-names>M.</given-names></name></person-group><year>1976</year><article-title>Descriptions of five new species of the genus <italic><tp:taxon-name><tp:taxon-name-part taxon-name-part-type="genus">Horniolus</tp:taxon-name-part></tp:taxon-name></italic> Weise of south east Asia (<tp:taxon-name><tp:taxon-name-part taxon-name-part-type="order">Coleoptera</tp:taxon-name-part></tp:taxon-name>: <tp:taxon-name><tp:taxon-name-part taxon-name-part-type="family">Coccinellidae</tp:taxon-name-part></tp:taxon-name>).</article-title><source>Transactions of the Shikoku Entomological Society</source><volume>13</volume><fpage>29</fpage><lpage>37</lpage></element-citation></ref><ref id="B1543933"><element-citation xmlns:xlink="http://www.w3.org/1999/xlink" publication-type="book" xlink:type="simple"><person-group person-group-type="author"><name name-style="western"><surname>Korschefsky</surname><given-names>R.</given-names></name></person-group><year>1931</year><source>Coleopterorum Catalogus. Pars 118. <tp:taxon-name><tp:taxon-name-part taxon-name-part-type="family">Coccinellidae</tp:taxon-name-part></tp:taxon-name> I.</source><publisher-name>W. Junk</publisher-name><publisher-loc>Berlin</publisher-loc><size units="page">224</size></element-citation></ref></ref-list></tp:taxon-treatment>
